# Supplementary material for: Untargeted and Targeted Metabolomics Reveal the Active Peptide of Eupolyphaga sinensis Walker against Hyperlipidemia by Modulating Imbalance in Amino Acid Metabolism
Source: Molecules. 2023 Oct 12;28(20):7049. doi: 10.3390/molecules28207049 (PMC10609387; doi:10.3390/molecules28207049)
Supplement: Supplementary file 1 [file molecules-28-07049-s001.zip]

Archive with 1 entries (1 files):
- molecules-2621655-supplementary.pdf
